# Supplementary material for: Virological non-suppression among adult males attending HIV care services in the fishing communities in Bulisa district, Uganda
Source: PLoS One. 2023 Oct 19;18(10):e0293057. doi: 10.1371/journal.pone.0293057 (PMC10586650; doi:10.1371/journal.pone.0293057)
Supplement: S3 File — (XLSX) [file pone.0293057.s003.xlsx]

## Sheet: f1d7e523cfc94e6faaf7a566731e750
FACILITY	mostcurrentviralload (done within 12 months)	only 379 mostcurrentviralload (done within 12 months)	latestCD4count	Latest CD4 category	diagnosed with TB with in previous 12 months	current ART regimen	line of current ART regimen	Duration on ART	Duration on ART categorised	frequency of current ART regimen	baelineBMI	Baseline BMI category categorised	Ever changed regimen from baseline	current MUAC category	Baseline CD4	Baseline CD4 categorised	latest documented adherence level	WHO stage	frequency of more than 7 days appointment interruptions in last 12 months	frequency of more 7 days treatment interuption	side effects to routine treatment	Baseline ART regimen	Frequency of baseline regimen	age in years	Age category	marital status	Ability to read and write	Highest education level attained	occupation	dailyaverageincome	religion	timetoreachfacility	transportcost	ever missedbecauseoftransport	mealperday	missedARVsbecauseoffood	Nosexualpartners	condomuse	partnerHIVstatus	partneronART	partnergettingARTfromsamefacility	knowledgeofpartnersuppressionstatus	missedtakingARVs past 12 months	reasonformissing ART in previous 12 months	treatmentsupporter	History of undesiredoutcomesduetoHIV	HIVdisclosure	frequency of spending nights outside home	Belong to a treatment support group
1	0	0			1	1	0	71	2	0	15.2	0	0	0	64	0	0	2	1	1	0	0	1	64	0	3	0	0	1	2	3	0		0	1	0	1	0	0				0		3	0	3	0	1
1	0	0			0	1	0	57	2	0	25.5	2	0	0	495	1	0	1	0	0	0	0	1	49	1	3	0	3	1	2	3	0		1	1	0	1	0	0				0		2	1	3	0	1
1	0	0			0	1	0	37	1	0	18.9	1	0	0	427	1	0	1	0	0	0	1	1	49	1	3	1	3	0	2	0	1	0	1	1	1	2	1	2	1	0	2	1	2	2	1	3	0	0
1	0	0	675	2	0	2	1	68	2	0	13.7	0	0	0	277	1	1	2	0	0	0	0	1	62	0	0	0	3	2	1	4	2	1	1		0	1	0	2	0	0	2	1	3	3	1	1	0	1
1	0	0	816	2	0	1	0	54	2	0	22.3	1	0	0	1138	2	0	1	0	0	1	2	0	60	0	3	1	2	0	1	2	0	0	0	1	0	2	0	2	1	1	2	0		2	0	1	0	1
1	0	0			0	1	0	49	1	0	16.6	0	0	0	473	1	0	1	1	1	0	0	1	40	1	3	0	3	1	2	4	0	0	0	1	1	2	1	2	1	1	2	1	1	2	1	3	1	1
1	0	0	581	2	0	1	0	83	2	0	23.9	1	0	0	169	0	0	0	0	0	0	2	0	52	0	3	0	0	1	1	4	1	0	1	1	1	1	0	2	1	1	2	1	3	2	0	1	0	1
1	0	0			0	1	0	57	2	0	24.5	1	0	0			0	1	0	0	0	2	0	37	1	3	0	3	1	2	0	0		0	1	0	2	0	0				1	4	2	0	3	2	1
1	0	0			0	1	0	56	2	0	20.1	1	0	0			0	1	0	0	0	2	0	49	1	3	1	3	1	1	0	0		0	1	1	1	0	2	1	1	2	1	2	2	0	3	0	1
1	0	0			0	1	0	58	2	0	24.7	1	0	0			0	1	0	0	0	0	1	41	1	3	1	4	1	1	0	0		0	1	1	1	2	2	1	1	2	0		2	0	3	2	1
1	0	0	681	2	0	1	0	56	2	0	17.6	0	0	0	386	1	0	2	0	0	0	2	0	56	0	2	1	3	0	1	1	1	1	0	1	0	1	0	2	1	1	2	0		2	0	1	2	1
1	0	0			0	1	0	176	2	0			0	0			0	0	0	0	1	0	1	71	0	1	1	3	2	1	0	0	0	1	1	1	0						0		3	0	1	0	0
1	0	0			0	1	0	52	2	0	20.1	1	0	0			0	2	0	0	0	2	0	35	1	3	0	4	1	1	0	0	2	1	1	0	1	0	2	1	1	2	0		0	1	1	1	1
1	0	0			1	1	0	51	2	0	19.1	1	0	0	456	1	1	2	2	1	0	0	1	63	0	1	0	3	1	1	2	2	0	1	2	1	1	0	1				1	5	0	0	1	0	1
1	0	0			0	1	0	52	2	0	16.5	0	0	0			0	1	0	0	0	2	0	50	1	0	1	1	1	1	0	0		1	0	1	1	2	1				0		3	1	1	0	1
1	0	0	222	1	0	1	0	63	2	0	17.4	0	0	0	235	1	0	1	0	0	0	2	0	47	1	3	0	0	1	1	0	1	0	1	1	1	1	0	2	1	1	2	1	1	2	0	3	1	1
1	0	0			0	1	0	57	2	0	26	2	0	0			0	1	1	1	0	1	1	52	0	3	0	3	0	2	0	2	0	1	1	1	1	1	2	1	1	2	0		0	0	3	0	1
1	0	0			1	1	0	46	1	0	19.7	1	0	0			0	1	1	1	0	2	0	34	1	1	1	3	1	2	0	0		0	1	1	2	1	0				1	0	0	0	0	0	1
1	0	0			0	1	0	90	2	0	21.1	1	0	0	210	1	0	1	2	1	0	2	0	50	1	3	1	3	0	1	4	1	0	1	2	1	1	1	0				1	3	2	0	3	0	1
1	1	1			0	4	1	58	2	1	18.4	0	0	0			2	1	6	2	0	2	0	38	1	0	1	4	1	1	4	1		1	0	1	1	1	2	1	0	2	1	2	0	1	3	0	1
1	0	0	406	1	0	1	0	54	2	0	20.1	1	0	0	377	1	0	0	0	0	0	2	0	31	1	3	1	4	1	1	0	0		0	1	0	2	1	2	1	0	0	1	1	2	1	3	2	1
1	0	0			0	1	0	35	1	0	20.6	1	0	0	629	2	0	0	0	0	0	2	0	52	0	1	1	4	0	2	0	0	0	0	1	1	1	0	0				0		0	0	1	0	1
1	0	0			0	1	0	37	1	0	17.2	0	0	0	499	1	0	0	0	0	0	2	0	31	1	3	0	3	1	1	0	2	0	0	1	1	2	1	0				1	4	2	0	3	3	1
1	0	0			0	1	0	52	2	0	16	0	0	0			0	1	0	0	0	2	0	42	1	3	0	3	0	1	4	0		0	1	0	1	0	2	1	1	2	0		2	0	3	0	1
1	0	0	429	1	0	1	0	34	1	0	25.6	2	0	0	1429	2	0	0	0	0	0	2	0	30	1	3	0	3	1	1	0	0	0	1	1	0	2	0	2	1	1	2	0		2	0	3	2	1
1	0	0			0	1	0	34	1	0	17.1	0	0	0	431	1	0	0	0	0	0	2	0	53	0	1	1	1	1	2	4	1	0	1	2	1	1	2	0				1	1	1	1	1	2	0
1	1	1			0	0	0	34	1	0	19.3	1	1	0			2	1	2	1	0	2	0	33	1	3	0	3	1	1	4	1	0	1	0	1	1	0	2	1	1	2	1	4	2	0	1	0	1
1	1	1			0	0	0	33	1	0	23.3	1	1	0	380	1	2	1	0	0	0	2	0	27	1	3	0	3	1	2	1	2	1	1	1	1	1	0	2	1	1	2	1	2	2	0	3	1	1
1	0	0			0	1	0	33	1	0	18.2	0	0	0	382	1	0	1	0	0	0	2	0	39	1	3	1	3	1	1	4	1	2	1	2	0	1	1	2	1	1	2	0		2	1	1	0	1
1	0	0			0	1	0	31	1	0	17	0	0	0			0	0	0	0	0	2	0	57	0	3	1	3	0	2	0	1	0	1	1	1	1	0	0				1	4	2	0	3	0	1
1	0	0			0	1	0	49	1	0	22.8	1	0	0	282	1	0	0	0	0	0	2	0	52	0	1	0	3	1	2	4	0	0	0	1	1	2	0	0				0		0	1	1	1	1
1	0																							25
1	0	0			0	1	0	72	2	0	20.1	1	0	0			0	0	1	1	0	0	1	30	1	1	1	4	1	1	0	1	1	1	1	1	2	1	0				0		0	1	1	0	1
1	1	1			0	1	0	28	1	0	23.1	1	0	0	624	2	0	0	0	0	0	2	0	40	1	3	1	3	1	1	0	0		0	1	0	1	0	2	1	1	2	0		2	0	1	0	1
1	0	0			0	1	0	28	1	0	19.6	1	0	0	440	1	0	0	1	1	0	0	1	32	1	2	1	3	0	1	4	0		1	2	1	2	1	1				0		2	0	3	1	1
1	1	1			0	0	0	42	1	0	17.2	0	1	0	556	2	0	0	3	1	0	2	0	34	1	3	0	3	1	1	4	0		1	1	1	2	1	0				1	4	2	0	3	3	1
1	0	0			0	1	0	74	2	0	23.6	1	0	0			0	1	0	0	0	0	1	43	1	3	0	3	1	2	4	2	0	1	1	0	2	0	2	1	1	2	0		2	0	3	2	1
1	0	0			0	1	0	23	0	0	16.6	0	0	0	364	1	0	1	1	1	0	2	0	28	1	1	0	3	1	1	0	2	0	1	1	1	2	0	0				1	3	3	1	1	1	1
1	0	0			0	1	0	115	2	0	19.9	1	0	0	186	0	0	0	0	0	0	2	0	40	1	1	1	3	1	2	0	2	2	0	1	0	2	1	1				0		0	0	1	0	1
1	0	0			0	1	0	21	0	0	21	1	0	0	274	1	1	0	2	1	0	2	0	29	1	1	1	1	1	2	4	1	0	1	2	1	1	2	0				1	5	1	1	1	2	1
1	0	0			0	1	0	75	2	0	21.4	1	0	0	407	1	0	0	0	0	0	0	1	45	1	2	0	3	2	1	2	0	0	0	1	0	1	1	0				0		2	0	3	1	1
1	0	0			0	1	0	19	0	0	21	1	0	0	436	1	0	1	0	0	0	2	0	35	1	3	1	3	1	1	3	0		0	1	0	1	0	0				0		2	0	0	2	1
1	0	0			0	1	0	19	0	0	30	2	0	0	295	1	0	0	0	0	0	2	0	39	1	3	0	3	0	1	4	2	1	1	1	1	1	2	0				1	0	2	1	3	1	0
1	0	0			0	1	0	30	1	0	22.7	1	0	0	173	0	0	1	0	0	0	2	0	18	2	0	1	4	1	1	4	0	0	0	1	1	0						1	1	3	0	1	0	1
1	0	0			0	1	0	17	0	0	23.1	1	0	0			0	0	0	0	0	2	0	28	1	3	0	3	1	1	1	0	0	1	1	1	2	1	1				1	2	2	0	3	2	1
1	0	0			0	1	0	16	0	0	18.2	0	0	0	295	1	0	1	0	0	0	2	0	33	1	3		3	1	1	0	0		0	1	1	2	0	2	1	1	2	1	4	2	0	3	2	1
1	0	0			0	1	0	114	2	0	18	0	0	0	425	1	0	1	0	0	0	0	1	15	2	0	1	3	2	1	0	0		0	1	0	2	0	0				1	1	3	0	0	0	1
1	1	1			0	1	0	16	0	0	21.1	1	0	0	212	1	2	0	4	2	0	2	0	30	1	3	0	3	1	2	1	0	0	1	1	1	2	0	2	1	1	2	1	4	2	0	3	0	1
1	1	1			0	0	0	17	0	0	19	1	1	0	35	0	2	0	0	0	0	2	0	48	1	1	0	3	1	1	4	2	0	1	1	1	1	0	0				1	3	3	1	1	2	1
1	0	0			0	1	0	24	1	0	24	1	0	0	506	2	0	0	0	0	0	2	0	60	0	3	0	3	1	1	0	0		0	1	0	1	0	1				0		2	0	3	0	1
1	0	0			0	1	0	13	0	0	20.3	1	0	0	478	1	1	0	0	0	0	2	0	22	2	3	0	3	2	1	0	0		0	1	1	2	1	1				0		2	0	3	0	1
1	0	0			0	0	0	23	0	0	20.4	1	1	0	389	1	0	0	2	1	0	2	0	48	1	1	1	3	1	1	0	1	0	1	1	1	1	0	0				1	4	0	0	0	1	1
1	0	0			1	1	0	12	0	0	18.9	1	0	0	138	0	1	2	0	0	0	2	0	49	1	3	1	1	0	1	2	0		1	1	0	1	0	2	1	1	2	0		2	0	3	0	0
1	0	0	355	1	0	1	0	11	0	0	22.5	1	0	0			0	0	2	1	0	2	0	26	1	3	0	1	0	0	4	2	0	1	1	1	1	0	2	1	1	2	0		0	0	3	2	1
1	0	0			0	1	0	84	2	0	19.7	1	0	0			0	1	0	0	0	0	1	29	1	3	1	2	1	2	4	1		0	1	1	2	0	1				1	1	2	0	1	0	1
1	0	0			0	1	0	9	0	0	20.5	1	0	0			0	0	2	1	0	2	0	54	0	0	1	4	1	1	4	2	0	1	1	0	2	1	0				0		3	1	2	0	0
1	0	0	258	1	0	1	0	10	0	0	21.4	1	0	0	119	0	0	1	1	1	0	2	0	45	1	3	0	3	1	1	0	2	0	1	1	1	1	2	0				1	4	1	0	3	3
1	0	0			0	1	0	43	1	0	21.3	1	0	0	365	1	0	0	0	0	0	2	0	45	1	1	0	0	1	1	0	2	1	1	1	1	1	0					1	1	1	1	2	1	1
1	0	0			0	1	0	6	0	0	26.3	2	0	0			0	0	0	0	0	0	1	48	1	3	0	3	1	1	4	0	0	1	1	0	1	0	2	1	1	2	1	4	2	0	3	2	1
1	0	0			0	1	0	6	0	0			0	0	694	2	0	1	0	0	0	2	0	34	1	1	0	0	2	1	0	2	0	0	1	1	2	0	0				0		2	1	1	0	1
1	1	1			0	1	0	6	0	0	22.4	1	1	0	301	1	0	0	0	0	0	3	0	27	1	0	0	3	0	1	4	0		0	1	1	1	0					1	1	3	0	0	0	1
1	0	0			0	1	0	14	0	0	18.6	1	0	0	245	1	0	1	0	0	0	2	0	62	0	3	0	3	1	1	1	2	0	1	1	0	1	1	0				1	4	2	0	1	0	1
1	0	0	294	1	0	0	0	13	0	0	20.5	1	1	0	315	1	1	0	1	1	0	2	0	50	1	0	0	3	1	2	4	1	0	1	1	0	1	2	2	1	0	0	1	1	2	0	3	0	0
1	0	0			0	1	0	39	1	0	18.3	0	0	0	183	0	0	0	1	1	0	2	0	51	0	2	0	3	1	2	4	1	0	0	1	0	1	0	2	0			0		0	1	1	1	1
1	1	1			0	4	1	68	2	1	16.1	0	0	1	132	0	1	0	2	1	0	1	1	17	2	2	1	1	0	1	2	0	0	0	1	0	1	1	1				0		3	0	2	1	1
1	0	0			1	0	0	18	0	0	17	0	1	0	403	1	1	0	1	1	0	2	0	35	1	1	1	3	1	0	1	2	0	0	1	1	0						1	4	3	0	1	2	0
1	1	1	128	0	1	4	1	10	0	0	20.8	1	0	0	69	0	0	2	0	0	0	2	0	40	1	1	0	3	1	1	2	0		0	1	0	2	1	2	1	0	2	0		3	0	1	0	1
2	0	0			0	1	0	130	2	0			0	0	288	1	0	1	0	0	0	0	1	64	0	1	0	0	2	1	0	1	0	0	1	0	0						0		3	0	1	0	0
2	1	1			0	1	0	124	2	0			0	0	277	1	0	1	0	0	0	0	1	48	1	3	1	3	1	1	4	1	0	0	1	0	2	1	2	1	1	0	0		2	0	3	1	0
2	0	0	301	1	0	1	0	121	2	0			0	0	473	1	0	0	0	0	0	0	1	63	0	2	0	0	0	1	4	1	0	0	1	0	1	0	2	1	1	0	0		2	0	3	0	0
2	0																							38
2	1	1			0	2	1	111	2	0			0	0	212	1	0	1	0	0	0	0	1	53	0	2	1	3	0	1	0	1	0	1	1	0	2	1	2	1	1	0	1	4	2	0	3	1	0
2	1	1			0	1	1	29	1	0	17.5	0	0	0	257	1	2	1	2	1	0	0	1	39	1	0	0	0	1	1	2	1	0	1	1	0	2	1					1	1	0	0	0	2	0
2	1	1	646	2	0	1	1	29	1	0	17.5	0	0	0	375	1	2	1	3	1	0	0	1	59	0	1	0	0	1	1	0	0		0	1	0	0						1	4	3	0	1	0	0
2	1	1	434	1	0	1	1	118	2	0	21.8	1	0	0	70	0	1	1	3	1	0	1	1	43	1	3	0	3	1	2	2	1	1	1	1	0	1	0	2	1	0	2	1	4	2	1	3	1	1
2	0																							36
2	0	0	319	1	0	1	0	90	2	0	16.8	0	0	0	32	0	0	0	1	1	0	0	1	52	0	1	0	0	1	1	0	0		0	1	0	2	1	0				1	4	0	0	0	2	1
2	0	0	351	1	0	1	0	90	2	0	20.9	1	0	0	218	1	0	1	0	0	0	0	1	47	1	3	0	3	1	1	4	1	1	0	1	0	1	0	2	1	0	2	0		2	0	1	0	0
2	0	0			0	1	0	104	2	0	22.4	1	0	0	324	1	0	0	0	0	0	0	1	43	1	3	1	3	1	1	4	1	0	0	1	0	2	1	2	1	1	0	0		2	0	3	1	0
2	0	0			0	1	0	85	2	0	17.8	0	0	0	290	1	0	1	0	0	0	4	0	46	1	3	1	1	1	1	0	1	0	0	1	0	2	1	2	1	1	0	0		2	0	3	1	0
2	1	1	374	1	0	4	1	98	2	1	21.3	1	0	0	237	1	0	1	1	1	0	4	1	47	1	0	0	0	1	1	4	2	0	1	1	1	1	1					1	3	0	1	1	0	0
2	0	0	349	1	0	1	0	84	2	0			0	0	518	2	0	1	0	0	0	0	1	57	0	2	1	3	0	2	0	1	0	0	1	0	1	0	0				0		2	0	3	0	1
2	0	0			0	2	1	102	2	0	23.9	1	0	0	508	2	0	1	4	2	0	0	1	38	1	3	1	4	1	1	4	1	0	0	1	0	2	0	1				0		2	0	3	1	0
2	0	0			0	2	1	97	2	0			0	0	450	1	0	1	3	1	0	1	1	62	0	2	0	0	0	1	4	1	0	0	1	0	1	0	2	1	1	0	1	4	2	0	3	0	0
2	1	1	900	2	0	1	1	100	2	0	19.5	1	0	1	245	1	1	1	3	1	0	0	1	46	1	2	0	0	1	1	4	1		1	1	1	2	0	0				1	4	0	1	0	1	1
2	0	0			0	1	0	68	2	0			0	0	258	1	1	1	3	1	0	0	1	53	0	3	0	3	0	1	4	1	0	1	1	0	1	0	2	1	1	0	0		2	0	3	0	1
2	0	0			0	1	0	96	2	0			0	0	773	2	0	1	0	0	0	2	0	56	0	4	0	0	0	1	0	1	0	0	1	0	1	0					1	4	3	0	1	0	0
2	0	0			0	0	0	94	2	0	21.6	1	0	0	530	2	0	0	1	1	0	4	0	41	1	3	1	0	1	1	4	1	0	0	1	0	2	0	1				1	1	2	0	3	1	0
2	0	0	383	1	0	1	1	195	2	0	24.4	1	0	0	128	0	0	2	0	0	0	0	1	54	0	2	1	2	0	1	4	1	0	0	1	0	1	0	2	1	1	1	0		2	0	3	0	1
2	0																							32
2	0	0			0	1	0	92	2	0	23.6	1	0	0	42	0	0	1	1	1	0	0	1	35	1	3	1	1	0	2	4	0	0	0	1	0		0	2	1	1	0	0		2	0	3	1	0
2	1	1	653	2	0	3	0	92	2	1	16.9	0	1	1	58	0	2	2	1	1	0	0	1	36	1	3	1	4	0	1	4	1	0	0	1	0	2	1	1				0		2	0	3	2	1
2	0	0			0	1	0	64	2	0			0	0	457	1	0	1	4	2	0	2	0	43	1	3	1	2	0	2	0	1	0	0	1	0	2	1	2	1	1	0	1	4	2	0	3	1	0
2	1	1	774	2	0	1	1	91	2	0	17.4	0	0	0	596	2	0	1	0	0	0	0	1	33	1	3	1	4	1	1	0	1	1	0	1	0	2	0	0				1	5	2	1	1	2	0
2	0	0			0	1	0	75	2	0	19.3	1	0	0	298	1	0	0	0	0	0	2	0	43	1	3	1	1	1	1	0	1	0	0	1	0	2	1	1				1	4	2	0	3	1	1
2	0	0			0	1	0	91	2	0	22.6	1	0	0	842	2	0	1	0	0	0	0	1	35	1	3	1	3	1	1	0	2	0	1	1	1	1	0	2	1	1	0	0		2	1	3	1	1
2	0	0			0	1	0	91	2	0			0	0	842	2	0	1	1	1	0	0	1	48	1	3	1	1	1	1	2	1	0	0	1	0	2	1	2	1	1	0	0		2	0	3	0	0
2	0	0	576	2	0	1	0	29	1	0	19.3	1	0	0	719	2	0	0	0	0	0	2	0	36	1	3	1	4	0	2	4	0	0	0	1	0	1	0	1				0		2	0	3	0	0
2	0	0			0	1	0	72	2	0	20.6	1	0	0	314	1	0	0	2	1	0	0	1	46	1	2	0	0	1	1	0	2	1	0	1	1	2	0	0				1	1	0	0	2	2	1
2	1	1			0	1	1	66	2	0	19	1	0	0	444	1	1	1	1	1	0	2	0	33	1	3	0	3	0	2	4	0	0	1	1	0	2	0	2	1	1	0	1	4	2	0	3	1	0
2	0	0			0	5	0	103	2	1	20.6	1	0	0	335	1	0	1	0	0	0	1	1	45	1	2	1	1	1	1	2	1	0	1	1	0	2	1	2	1	1	0	1	4	2	0	3	1	0
2	0	0	611	2	0	1	0	85	2	0	21.8	1	0	0	531	2	0	1	0	0	0	2	0	41	1	2	1	4	0	1	0	1	0	1	1	0	2	1	1				1	4	2	0	3	1	0
2	0	0			0	1	1	78	2	0	23.5	1	0	0	185	0	1	0	3	1	0	0	1	38	1	3	1	3	1	1	0	1	2	1	1	0	1	0	2	1	1	0	0		2	0	3	0	1
2	1	1			0	0	0	45	1	0	20.5	1	0	0	571	2	2	0	0	0	0	2	0	50	1	2	1	2	1	1	0	2	1	1	1	1	2	1	2	1	1	0	0		2	1	1	1	1
2	1	1			0	3	0	69	2	1			1	0	181	0	2	1	3	1	0	0	1	43	1	2	1	3	1	1	4	1	2	1	1	1	1	0	1						2	0	1	0	1
2	0	0			0	1	0	80	2	0	19	1	0	0	399	1	0	1	0	0	0	4	1	62	0	1	0	3	0	1	4	1	0	0	1	0	0	0					0		3	0	1	0	0
2	0	0			0	1	0	78	2	0	23.6	1	0	0	368	1	0	0	0	0	0	2	0	36	1	3	1	4	1	2	0	0	0	0	1	0	2	1	1				1	4	2	1	3	1	1
2	0	0			0	1	0	53	2	0	21.9	1	0	0	168	0	0	1	0	0	0	0	1	41	1	3	0	3	1	1	0	1	0	1	1	0	1	0	1				1	4	2	0	3	0	0
2	0	0	479	1	0	1	0	76	2	0	18.6	1	0	0	366	1	0	0	0	0	0	0	1	41	1	3	1	1	0	1	4	1	0	0	1	0	2	1	2	1	1	0	1	4	2	0	3	1	1
2	0	0			0	1	0	47	1	0	21.9	1	0	0	674	2	0	1	0	0	0	2	0	65	0	0	1	1	1	1	4	1	0	1	1	0	2	1	0				1	4	1	0	2	2	0
2	0	0			0	1	0	72	2	0	17.7	0	0	0	230	1	0	0	1	1	0	0	1	44	1	3	1	4	1	2	4	0		0	1	0	2	1	2	1	1	0	1	4	2	0	3	1	0
2	1	1			0	2	1	71	2	0	21.4	1	0	0	147	0	0	1	0	0	0	0	1	38	1	2	1	1	0	1	4	0	0	0	1	0	2	1	2	1	1	0	1	4	2	0	3	1	1
2	1	1			0	4	1	68	2	1	25	2	0	0	161	0	1	1	1	1	0	0	1	40	1	2	1	2	0	2	0	1	0	0	1	0	2	1	2	1			0		2	0	3	1	0
2	0	0			0	1	0	71	2	0			0	0	401	1	0	1	0	0	0	0	1	31	1	3	1	4	0	1	0	1	1	1	1	1	2	1	0				1	4	3	0	1	2	1
2	0	0			0	1	0	6	0	0			0	0	631	2	0	1	0	0	0	0	1	23	2	0	1	4	0	1	4	1	0	0	1	0	2	1	0				1	4	3	0	1	1	1
2	0	0	429	1	0	1	0	65	2	0	20.6	1	0	0	259	1	0	1	1	1	0	2	0	47	1	2	1	2	0	2	0	0	0	0	1	0	2	0	2	1	1	0	1	4	2	0	3	0	0
2	0	0			0	1	0	7	0	0			0	0	341	1	0	0	2	1	0	2	0	30	1	0	1	1	1	1	4	1	0	1	1	0	2	1	1				1	4	2	0	1	2	1
2	0																							25
2	0	0	418	1	0	1	0	43	1	0	28.5	2	0	0	584	2	0	1	2	1	0	2	0	42	1	3	0	0	1	1	4	1	0	0	1	0	2	1	1				1	4	2	0	3	1	1
2	0	0			0	1	0	33	1	0	22	1	0	0	757	2	0	1	1	1	0	2	0	25	2	3	1	4	0	1	4	0	0	0	1	0	2	1	1				1	4	3	1	1	2	1
2	0	0			0	1	0	53	2	0	17.8	0	0	0	448	1	0	0	0	0	0	2	0	56	0	3	0	3	1	1	2	0		0	1	0	1	0	1				0		0	0	3	0	1
2	0	0			0	1	0	52	2	0			0	0	227	1	0	1	2	1	0	2	0	48	1	2	1	3	1	1	0	1	0	0	1	0	2	1	1				1	4	2	0	3	1	0
2	0	0			0	1	0	31	1	0	17.7	0	0	0	535	2	0	1	1	1	0	2	0	53	0	2	1	1	1	2	4	0		0	1	0	1	0	2	1	1	0	0		2	0	3	0	1
2	0	0			0	1	0	38	1	0	23.9	1	0	0			0	0	0	0	0	4	1	45	1	3	0	3	1	1	4	0		0	1	0	2	1	0				1	4	1	0	2	2	1
2	0	0			0	1	0	81	2	0	17.4	0	0	0	737	2	0	1	0	0	0	0	1	39	1	0	1	1	0	1	0	1	0	0	1	0	2	1					1	4	1	0	2	1	1
2	0																							39
2	0																							32
2	1	1			0	0	0	47	1	0	17.4	0	1	0	105	0	1	1	0	0	0	2	0	38	1	3	1	4	0	1	4	1	0	0	1	0	2	1	1				1	4	2	0	3	1	1
2	0	0			0	1	0	42	1	0	17.3	0	0	0	268	1	0	2	0	0	0	2	0	60	0	1	0	0	1	1	0	1	0	1	1	0	0	0					0		0	0	1	0	0
2	0																							32
2	1	1			0	0	0	41	1	0			1	0			0	1	2	1	0	2	0	34	1	0	1	3	1	0	0	0	0	1	1	0	1	1	0				0		3	0	1	0	1
2	0	0			0	1	0	38	1	0			0	0	410	1	0	0	3	1	0	2	0	36	1	2	1	2	1	1	1	0	0	0	1	0	1	0	1				1	4	2	1	3	0	1
2	0	0			0	1	0	37	1	0	20	1	0	0			0	1	0	0	0	2	0	40	1	3	1	1	1	2	4	0	0	0	1	0	2	1	2	1	1	1	1	4	2	0	3	1	1
2	0	0			0	0	0	25	1	0	20.9	1	0	0	229	1	1	0	3	1	0	2	0	39	1	2	0	0	1	1	4	1	2	1	1	1	1	0	2	1	1	0	0		2	1	3	0	0
2	0	0			0	1	0	35	1	0			0	0	477	1	0	0	2	1	0	2	0	28	1	0	1	4	0	1	0	0	0	0	1	0	2	1	0				1	4	1	0	2	1	1
2	0	0			0	1	0	34	1	0			0	0			0	1	0	0	0	2	0	35	1	3	1	4	1	2	2	1	0	0	1	0	1	0	1				0		2	0	3	0	0
2	0	0			0	1	0	35	1	0			0	0	42	0	0	1	2	1	0	2	0	36	1	3	1	3	1	1	0	1	0	1	1	0	2	1	1				1	4	1	0	2	1	0
2	0	0			0	1	0	15	0	0			0	0			1	0	3	1	0	2	0	35	1	0	1	4	0	1	4	1	0	0	1	0	2	1					1	4	0	0	2	1	1
2	0	0			0	1	0	31	1	0			0	0			0	1	1	1	0	2	0	48	1	2	1	4	0	2	0	0	0	0	1	0	1	0	2	1	1	0	1	4	2	0	3	0	0
2	0	0			0	1	0	31	1	0			0	0	168	0	0	0	0	0	0	2	0	43	1	3	1	3	1	1	0	1	0	0	1	0	2	1	2	1	1	0	1	4	2	0	3	1	0
2	0	0			0	1	0	29	1	0	18.9	1	0	0			1	0	1	1	0	2	0	26	1	0	1	1	1	1	0	0		0	1	0	2	1					1	4	0	0	2	2	1
2	0	0			0	1	0	29	1	0			0	0	1369	2	0	0	0	0	0	2	0	27	1	0	1	4	1	1	0	0		0	1	0	2	1	0				1	4	1	0	2	2	1
2	0																							31
2	0	0			0	1	0	24	1	0			0	0	335	1	0	0	1	1	0	2	0	28	1	0	1	1	1	1	4	1	0	1	1	0	2	1	0				1	4	3	0	1	2	1
2	0	0			0	1	0	22	0	0			0	0			2	0	5	2	0	2	0	37	1	3	0	3	1	1	4	1	0	0	1	0	2	1	1				1	4	2	0	1	1	0
2	0																							45
2	1	1			0	4	1	21	0	1	19.8	1	0	0			0	0	2	1	0	2	0	46	1	1	1	3	0	1	0	0		0	1	0	1	0	2	1	0	2	1	4	0	0	1	1	1
2	1	1			0	0	0	21	0	0			1	0	190	0	2	1	3	1	0	2	0	50	1	3	0	3	1	1	4	1		1	0	1	1	0	2	1	1	0	1	4	2	0	3	0	1
2	0	0			0	1	0	18	0	0			0	0			0	0	1	1	0	2	0	33	1	0	1	4	0	1	0	1	0	0	1	0	2	1					1	4	3	0	1	1	1
2	0	0			0	1	0	17	0	0			0	0	236	1	0	0	0	0	0	2	0	47	1	2	0	3	1	1	0	1	0	0	1	0	2	1	1				1	4	2	0	3	1	0
2	0	0			0	1	0	17	0	0			0	0			0	0	0	0	0	2	0	33	1	3	0	3	1	1	0	1	0	0	1	0	2	1	1				1	4	2	0	3	1	1
2	1	1			0	0	0	14	0	0			1	0	308	1	0	1	5	2	0	2	0	38	1	2	1	4	1	1	0	0	0	1	1	1	1	0	1				1	1	2	0	1	1	1
2	0	0			0	1	0	16	0	0			0	0	262	1	0	0	0	0	0	2	0	53	0	3	0	0	1	1	4	1	0	0	1	0	2			1	1	0	1	4	2	0	3	1	1
2	0	0			0	1	0	15	0	0			0	0	672	2	0	0	1	1	0	2	0	26	1	3	1	3	1	1	2	2	1	1	2	1	2	0	2	1	1	0	1	0	0	1	1	0	1
2	0	0			0	1	0	14	0	0			0	0	188	0	1	1	0	0	0	2	0	43	1	2	1	4	0	2	0	1	0	0	1	0	2	1	2	1	1	0	1	4	2	0	3	1	0
2	1	1			0	0	0	12	0	0			1	0			2	1	3	1	0	2	0	40	1	3	1	4	1	1	0	1	0	0	1	0	2	1	1				1	4	2	0	3	1	0
2	1	1			0	0	0	6	0	0			1	0			2	0	1	1	0	2	0	26	1	0	1	1	1	1	4	1	0	1	1	1	2	1	0				1	4	2	0	1	2	1
2	0																							62
2	1	1			1	0	0	11	0	0	17.4	0	1	0			1	2	1	1	0	2	0	35	1	1	1	4	1	1	0	2	1	1	1	1	2	1	0				1	2	0	0	1	0	1
2	0	0			0	1	0	11	0	0			0	0	443	1	0	0	0	0	0	2	0	40	1	2	1	4	0	2	2	1	0	0	1	0	2	1	1				0		2	0	3	1	0
2	0	0			0	1	0	10	0	0			1	0	56	0	0	0	2	1	0	3	0	53	0	3	1	1	1	1	0	0		0	1	0	2	0	2	1	0	0	1	4	2	0	3	1	1
2	0	0			0	1	0	9	0	0			0	0			0	0	0	0	0	2	0	50	1	2	1	3	1	1	0	1	0	1	1	1	2	0	2	1	1	0	0		2	0	3	1	1
2	0	0			0	1	0	7	0	0			1	0	452	1	0	0	1	1	0	3	0	36	1	2	0	0	1	2	4	1	0	1	1	1	2	1	0				1	0	0	0	2	2	1
2	0	0			0	1	0	6	0	0			1	0	532	2	0	0	0	0	0	3	0	23	2	0	1	4	1	1	4	1	0	1	1	0	2	1	0				1	4	1	0	2	2	1
2	0	0			0	1	0	6	0	0			1	0	69	0	0	0	0	0	0	3	0	29	1	3	0	3	1	1	0	1	0	0	1	0	1	0	2	1	1	2	1	5	2	0	1	0	1
2	0	0			0	1	0	6	0	0			1	0			1	2	1	1	0	3	0	20	2	0	1	4	1	1	2	0	0	0	1	0	2	1					1	4	3	0	1	1	1
2	0																							32
2	1	1			0	1	0	6	0	0			1	0	308	1	1	1	0	0	0	3	0	46	1	2	0	3	1	2	0	1	0	1	1	0	2	1	1				1	4	2	0	3	2	1
3	0	0			0	1	0	39	1	0	19.3	1	0	0			0	0	3	1	0	2	0	32	1	2	1	3	1	1	0	1	2	1	0	0	1	1	2	1	1	0	1	5	1	1	3	0	0
3	0	0			0	1	0	39	1	0	20.3	1	0	0			0	0	1	1	0	2	0	43	1	4	1	3	1	1	2	1		0	1	1	2	2	0				0		3	0	1	1	0
3	0	0			0	1	0	37	1	0	17.4	0	0	0	228	1	0	0	2	1	0	2	0	54	0	2	0	1	1	2	0	0	0	1	1	1	2	2	2	1	1	0	1	5	2	0	3	2	0
3	0	0			0	4	1	37	1	1	27.4	2	0	0	167	0	0	1	2	1	0	2	0	51	0	3	1	1	1	2	4	1	0	1	1	1	1	1	0				1	1	1	1	1	1	0
3	0	0			0	1	0	37	1	0	16.8	0	0	0	192	0	1	0	1	1	0	2	0	38	1	3	1	4	0	2	4	1	2	1	1	0	1	0	2	1	1	0	0		2	0	3	0	1
3	1	1	398	1	0	0	0	35	1	0	23.4	1	1	0	254	1	1	0	2	1	0	2	0	57	0	3	1	1	0	2	0	1	1	0	1	0	2	0	2	1	1	0	0		2	0	3	0	1
3	1																							51
3	0																							36
3	0	0			0	1	0	30	1	0	23.8	1	0	0	585	2	1	0	2	1	0	2	0	27	1	0	1	4	1	2	4	1	0	0	1	0	2	1					0		3	0	1	1	1
3	1	1			0	0	0	30	1	0	18.3	0	1	0	411	1	1	0	0	0	0	2	0	35	1	2	0	3	1	1	0	1		1	0	1	2	2	2	1	1	1	1		1	1	1	2	1
3	0	0	382	1	0	1	0	27	1	0	18.9	1	0	0	466	1	0	0	1	1	0	2	0	28	1	2	0	3	1	1	0	1	0	1	1	1	1	0	1				0		1	1	3	2	0
3	0	0	1017	2	1	1	0	18	0	0	18.1	0	0	0	437	1	0	0	1	1	0	2	0	27	1	0	0	3	1	2	4	1	1	1	1	0	1	2	0				1	0	0	0	1	2	1
3	0	0			0	0	0	23	0	0			1	0	532	2	0	0	2	1	0	2	0	32	1	0	0	1	1	2	4	1		1	1	0	1	2	0				0		3	1	1	0	0
3	0	0			0	1	0	22	0	0	21	1	0	0	466	1	0	0	0	0	0	2	0	45	1	0	1	4	1	1	0	1		1	1	1	2	1	0				0		3	0	1	3	0
3	0	0			0	4	1	22	0	1	24	1	0	0	64	0	0	1	0	0	0	2	0	55	0	1	0	3	1	1	2	1	0	1	0	0	1	2	0				0		3	1	1	0	0
3	0	0			0	1	0	17	0	0	21.7	1	0	0	491	1	0	0	2	1	0	2	0	28	1	1	1	4	0	2	4	1	0	0	1	0	2	1					0		3	0	1	1	1
3	1	1			0	0	0	16	0	0	17.2	0	1	0	406	1	2	0	4	2	0	2	0	34	1	0	0	0	1	2	4	1	1	1	0	1	1	0	0				1		1	1	1	0	0
3	0																							37
3	0																							44
3	0	0	549	2	0	1	0	42	1	0	21.4	1	0	0	380	1	0	1	0	0	0	2	0	32	1	2	1	1	1	2	0	0	1		1	0	1	0	1				0		2	1	3	2	0
3	0	0			0	1	0	42	1	0			0	0	549	2	0	0	0	0	0	2	0	32	1	0	0	3	1	1	0	1		1		1	2	0	0				1	1	3	1	1	1	0
3	0																							24
3	0	0			0	1	0	12	0	0	23.5	1	0	0			0	0	1	1	0	2	0	46	1	2	0	3	1	1	2		2	1	0	1	1	2	0				1	2	3	1	1	0	0
3	0	0			0	1	0	11	0	0	26.4	2	0	0	243	1	0	0	0	0	0	3	0	45	1	2	0	3	1	1	0	2	2	1	0	0	2	2	2	1	1	0	1	5	2	1	3	1	0
3	1	1			0	0	0	11	0	0	22	1	1	0	240	1	2	0	12	2	0	2	0	34	1	4	0	3	1	2	4	2	0	1	1	1	2		0				1	1	1	1	3	0	0
3	1	1			0	3	0	78	2	1			1	0			1	1	5	2	0	0	1	41	1	2	0	0	1	2	0	1	0	1	1	0	1	2	2	1	1	1	1	1	1	1	3		0
3	0	0			0	1	0	10	0	0	25.7	2	0	0	326	1	0	0	0	0	0	2	0	45	1	2	0	3	1	1	0	2	2	1	0	1	1	0	2	1	1	0	1	5	2	1	1	0	0
3	0	0			0	0	0	9	0	0	23.6	1	1	0	599	2	0	0	4	2	0	2	0	48	1	0	0	0	1	2	4	1	0	0	1	0	2	2	2	1	1	0	0		3	0	1	2	0
3	1	1			0	1	0	8	0	0	25.2	2	1	0	617	2	2	0	5	2	0	3	0	32	1	2	0	0	1	1	2	0	0	0	1	0	1	2	1				0		2	1	1	1	0
3	1	1			0	3	0	45	1	1	21.9	1	1	0	284	1	2	0	1	1	0	0	1	31	1	1	0	0	1	1	4	2	0	1	1	1	2	1	2	1	0	0	1	4	0	0	3	0	1
3	1	1			0	1	0	6	0	0	23	1	1	0			1	0	2	1	0	3	0	42	1	0	0	3	1	2	4	1	0	0	1	0	1	2	0				0		3	1	1	2	0
3	0	0			0	1	0	6	0	0	23.2	1	1	0	360	1	0	0	0	0	0	3	0	42	1	2	0	0	1	2	0	2		1	1	1	1	2	1				1	1	2	1	3	0	0
3	1	1			0	0	0	8	0	0	27	2	0	0	378	1	1	0	2	1	1	3	0	37	1	2	0	0	1	1	4	0		0	0	0	1	2	2	1	1	0	0		2	0	3	1	0
3	0	0			0	1	0	6	0	0	24.7	1	1	0	658	2	0	0	0	0	0	3	0	44	1	1	0	3	1	2	0	1	1	1	1	1	1	0	0				1	1	3	1	0	2	0
1	1	1			0	1	1	115	2	0	21	1	0	0	287	1	0	1	0	0	0	0	1	59	0	0	0	0	1	2	4	1	0	1	1	0	1	0	2	1	0	0	0		2	0	3	0	0
1	1	1	125	0	0	1	1	90	2	0	17.1	0	0	0	175	0	2	1	3	1	0	1	1	17	2	0	1	3	2	1	4	1	0	1	0	1	1	0	0				1	1	3	1	1	0	0
1	0	0			0	1	0	15	0	0	21.2	1	0	1	53	0	0	2	0	0	0	2	0	30	1	3	0	3	1	2	1	2	0	1	1	1	1	1	2	1	1	2	0		2	1	1	1	1
1	0	0	277	1	0	2	1	82	2	0			0	0	137	0	0	0	0	0	0	0	1	46	1	0	1	3	0	0	4	1	0	0	2	0	2	2	2	1	1	0	0		2	0	3	1	0
1	0	0	491	1	0	3	0	81	2	1			1	0	188	0	0	1	0	0	0	0	1	57	0	3	0	0	1	0	2	1	1	0	2	0	1	0	2	1	0	0	0		2	0	3	0	0
1	0	0	498	1	0	1	0	79	2	0	21.8	1	0	0	436	1	0	1	0	0	0	3	0	37	1	0	1	3	1	2	2	1	0	1	1	0	1	1	2	1	1	0	1	4	1	0	3	0	0
1	0	0	610	2	0	3	0	76	2	1	21.6	1	1	0	341	1	0	1	0	0	0	0	1	38	1	3	1	3	1	0	4	1	1	1	2	0	2	1	2	1	1	0	1	1	2	0	3	1	0
1	0	0	598	2	0	3	0	76	2	1	20.5	1	1	0	471	1	0	1	1	1	0	0	1	42	1	3	1	3	1	2	4	2	1	1	1	0	2	1	0				1	1	3	0	1	2	0
1	0	0	443	1	0	1	0	70	2	0	17.9	0	0	0	314	1	0	1	0	0	0	0	1	32	1	3	0	0	1	1	4	1	1	1	1	0	2	1	0				1	0	1	1	2	2	0
1	0	0			0	0	0	74	2	0	16	0	1	0	317	1	0	1			0	2	0	37	1	3	1	3	1	2	2	1	1	1	1	0	2	1	0				1	1	1	1	1	1	0
1	1	1			0	1	0	69	2	0	19.3	1	0	0	412	1	0	1	2	1	0	2	0	74	0	1	0	0	1	2	4	2	1	1	1	0	1	0	0				1	1	3	0	1	0
1	0	0			0	0	0	68	2	0	24.1	1	1	0	164	0	0	1	1	1	0	2	0	38	1	3	1	3	1	2	4	2	2	1	2	0	2	2	0				1	4	3	0	1	1	0
1	1	1	699	2	0	3	0	67	2	1	19.4	1	1	0	301	1	1	1	2	1	0	0	1	60	0	3	1	3	2	1	1	2	2	1	1	0	1	0	2	1	0	0	0		2	0	3	0	0
1	0	0	576	2	0	0	0	63	2	0	21	1	1	0	383	1	0	1	0	0	0	2	0	53	0	1	1	0	1	2	4	1	1	1	1	0	1	0	2	1	0	0	1	1	3	0	3	0	0
1	1	1			0	1	1	63	2	0	19.8	1	0	0	82	0	1	1	4	2	0	0	1	15	2	0	1	3	2	1	3	1	1	1	1	1	0						1	1	3	0	1	0	0
1	0																							40
1	0	0			0	0	0	80	2	0	20.6	1	1	0	350	1	0	1	0	0	0	2	0	60	0	2	1	3	1	1	3		0	1	1	0	2	1	1				0		2	1	3	1	0
1	1	1			0	2	1	38	1	0	21.5	1	0	0	347	1	1	1	2	1	0	0	1	36	1	3	1	3	1	2	4	1	0	0	1	0	2	0	1				0		2	0	1	0	1
1	0	0			0	1	0	44	1	0	18.5	1	0	0	385	1	0	0	0	0	0	2	0	54	0	3	1	3	1	0	4	1	1	1	2	0	2	1	2	1	1	0	1	1	1	0	3	1	0
1	0	0			0	1	0	42	1	0	23.7	1	0	0			0	1	0	0	0	2	0	27	1	3	1	3	1	2	2	1	1	1	1	0	2	1	1				1	4	1	1	2	1	0
1	0	0			0	1	0	24	1	0	17.6	0	0	0			0	0	0	0	0	2	0	44	1	2	1	3	1	2	0	2	1	1	1	0	1	1	1				0		2	1	3	1	0
1	1	1			0	0	0	32	1	0	18.1	0	1	0			2	1	4	2	0	2	0	40	1	0	1	3	2	1	4	0	0	1	1	0	2	2					1	1	3	0	1	1	0
1	0	0			0	0	0	16	0	0	17.3	0	1	0			1	1	1	1	0	2	0	27	1	0	1	3	2	1	0	0		0	1	0	2	1	0				1	1	3	0	1	3
1	0	0	294	1	0	0	0	13	0	0	20.5	1	1	0	315	1	1	0	1	1	0	2	0	46	1	3	0	0	0	1	4	1	1	1	1	0	1	0	2	1	1	0	0		2	0	3	0	1
1	0	0			0	1	0	64	2	0	21.2	1	0	0	257	1	0	1	2	1	0	1	1	58	0	2	0	1	1	2	1	0	0	0	1	0	1	0	1				1	4	0	0	3	3	1
1	0																							40
1	0	0			0	1	0	47	1	0	23.9	1	0	0	453	1	0	0	1	1	0	2	0	42	1	1	1	4	0	2	2	1	0	1	1	1	2	1	0				1	1	0	1	1	0	1
1	0	0			0	1	0	58	2	0	21.7	1	0	0	587	2	0	0	1	1	0	2	0	41	1	1	1	3	1	1	0	1	1	0	1	0	1	0	0				1	1	0	0	0	2	1
1	0	0			0	1	0	53	2	0	22.3	1	0	0	922	2	1	1	0	0	0	2	0	56	0	2	0	3	1	2	0	1	0	0	2	0	1	1	1				0		2	0	3	0	1
1	0	0			0	1	0	59	2	0	19.8	1	0	0	210	1	0	0	0	0	0	2	0	32	1	2	1	3	1	1	0	0	0	0	1	0	2	2	2	1	1	0	0		2	1	1	0	0
1	0	0			0	1	0	57	2	0	19.3	1	0	0	1325	2	0	0	1	1	0	2	0	27	1	1	0	0	0	2	3	1	1	1	1	1	2	1	0				1	2	3	0	2	0	0
1	0	0			0	1	0	57	2	0	22.8	1	0	0	540	2	0	0	0	0	0	2	0	32	1	2	1	3	1	0	4	1	0	0	1	0	1	0	2	1	1	1	1	4	2	1	3	0	0
1	1	1			0	2	1	56	2	0	24.1	1	0	0			0	0	3	1	0	0	1	36	1	3	1	3	1	1	4	0	0	1	1	0	1	2	1				1	4	2	0	3	0	1
1	0	0			0	1	0	57	2	0	22	1	0	0			0	0	0	0	0	2	0	45	1	2	0	3	1	1	1	1	0	1	1	1	2	1	0				1	1	0	0	0	1	0
1	0																							21
1	0	0			0	1	0	57	2	0	17.9	0	0	0	524	2	0	1	1	1	0	0	1	58	0	2	1	3	0	0	0	0	0	0	1	0	1	1	2	1	0	2	0		2	0	3	3	1
1	0	0			0	1	0	56	2	0	21.1	1	0	0	179	0	0	0	0	0	0	2	0	38	1	2	0	0	1	2	4	1	0	1	1	0	2	0	2	1	1	1	1	4	2	1	3	0	0
1	0	0			0	1	0	56	2	0	19.7	1	0	0	227	1	0	1	1	1	0	0	1	30	1	2	0	3	1	1	0	1	0	1	1	1	1	1	1				0		0	1	3	0	1
1	0	0			0	1	0	56	2	0	21.7	1	0	0	537	2	0	0	2	1	0	2	0	60	0	2	0	3	1	1	4	1	0	1	1	1	1	0	1				1	1	0	0	0	0	1
1	0	0			0	1	0	56	2	0	20.8	1	0	0			0	0	1	1	0	0	1	25	2	2	0	3	1	1	4	1	1	1	1	1	2	1	1				0		0	1	3	2	0
1	0	0			0	1	0	42	1	0	17.3	0	0	0			0	1	2	1	0	2	0	34	1	0	0	3	1	2	4	0	0	0	1	0	2	1	0				0		0	0	0	2	1
1	1	1			0	2	1	53	2	0	19.7	1	0	0	178	0	2	0	2	1	0	2	0	42	1	3	1	3	0	1	0	2	1	1	1	0	1	0	2	1	1	0	0		2	0	3	2	0
1	1	1	509	2	0	2	1	92	2	0	19.8	1	0	0	293	1	2	1	3	1	0	0	1	45	1	2	0	0	1	1	4	1		0	1	1	1	1	2	1	1	2	1	1	2	0	0	0	1
1	0	0			0	1	0	71	2	0	19.6	1	0	0	522	2	0	2	2	1	0	2	0	45	1	1	0	3	1	1	4	0		0	1	0	2	2	0				0		0	0	1	0	0
1	0	0			0	1	0	57	2	0	18.5	1	0	0	1136	2	0	0	0	0	0	2	0	41	1	0	0	0	1	2	0	0	0	0	1	0	1						0		3	1	1	2	1
1	1	1	49	0	0	2	1	56	2	0	24.4	1	0	0	151	0	0	0	9	2	0	4	1	35	1	2	1	3	1	2	4	1	0	1	1	0	1	2	1				1	4	2	1	3	0	1
1	0	0	333	1	0	1	0	11	0	0	18.5	1	0	0	333	1	0	0	0	0	0	2	0	38	1	3	0	3	0	2	4	1	0	1	1	0	1	0	2	1	0	0	1	2	3	0	1	3	0
1	0	0	377	1	0	1	0	56	2	0	22.2	1	0	0	689	2	0	1	0	0	0	0	1	40	1	2	1	3	1	1	4	2	1	1	1	1	2	1	2	1	0	2	0		2	0	3	2	0
1	0	0			0	1	0	55	2	0	19	1	0	0	487	1	0	0	0	0	0	2	0	42	1	2	1	3	1	2	0	1	0	1	1	0	1	1	1				0		2	1	3	1	0
1	0	0			0	1	0	56	2	0	22	1	0	0	465	1	0	0	0	0	0	2	0	31	1	3	1	3	1	2	4	0		0	1	0	1	0	2	1	1	0	0		2	1	3	0	1
1	0	0	767	2	0	1	0	56	2	0	24.5	1	0	0	463	1	0	0	3	1	0	2	0	42	1	2	0	3	1	1	4	1	0	0	1	0	1	1	1				0		2	1	3	1	1
1	1	1			0	2	1	75	2	0	19.9	1	0	0	48	0	0	1	1	1	0	0	1	27	1	2	0	3	1	1	4	1	0	0	1	0	1	0	1				1	1	0	1	2	0	1
1	0	0			0	1	0	56	2	0	20	1	0	1			0	0	2	1	0	4	1	28	1	3	0	3	1	1	4	1	0	0	2		2	1	0				0		0	1	0	0	1
1	0	0	216	1	0	1	0	75	2	0	23.9	1	0	0	176	0	0	0	1	1	0	2	0	37	1	2	0	3	1	2	3	1	0	0	1	0	1	1	1				0		0	0	1	0	1
1	0	0			1	1	0	64	2	0	17.5	0	0	0	639	2	0	2	1	1	0	2	0	37	1	0	0	3	1	2	4	1	0	0	1	1	2	1	1				0		0	1	3	0	1
1	1																							34
1	0	0			0	1	0	52	2	0	22	1	0	0	612	2	0	1	1	1	0	0	1	38	1	2	0	0	1	1	0	0		0	1	1	1	1	0				1	0	2	1	3	0	1
1	0	0			0	0	0	53	2	0	19.2	1	1	0			1	0	1	1	0	2	0	38	1	0	0	3	1	1	0	0		0	1	1	2	1	0				0		0	0	2		1
1	0	0			0	1	0	55	2	0	15.2	0	0	0			0	0	0	0	0	0	1	43	1	2	0	3	0	1	2	0		0	1	1	2	1	2	1	1	2	0		2	0	3	0	1
1	0	0			0	1	0	54	2	0	18.1	0	0	0	143	0	0	0	0	0	0	2	0	45	1	2	0	3	1	2	3	0		0	1	1	1	1	2	1	1	2	0		0	0	0	0	1
1	1	1			0	2	1	75	2	0	28.4	2	0	0	161	0	1	0	2	1	0	0	1	48	1	1	1	3	0	2	4	0	1	1	1	1	1	2	1				0		0	1	1	0	1
1	1	1			0	4	1	53	2	1	19.9	1	0	0	214	1	2	0	3	1	0	2	0	42	1	4	0	0	1	1	0	0	0	1	0	1	1	0	2	1	1	2	1	4	3	0	0	0	1
1	0	0			0	1	0	52	2	0	18.8	1	0	0	219	1	0	0	0	0	0	2	0	29	1	2	1	3	0	0	4	1	0	1	1	1	1	1	1				1	4	2	1	3	0	0
1	0	0			0	1	0	52	2	0	18.3	0	0	0			1	0	4	2	0	2	0	31	1	2	1	3	0	2	4	0	0	0	1	0	1	1	1				0		2	1	1	0	1
1	0	0			0	1	0	52	2	0	16.9	0	0	0			0	1	0	0	0	2	0	34	1	2	1	3	1	2	2	0	0	0	2	0	1	0	2	1	0	2	1	0	2	1	3	2	0
1	0	0			0	1	0	51	2	0	18.6	1	0	0	496	1	0	0	5	2	0	2	0	32	1	2	1	3	1	1	4	0	0	1	1	0	2	1	1				0		2	0	3	3	1
1	0	0			0	1	0	51	2	0	18.2	0	0	0	300	1	0	1	2	1	0	2	0	60	0	4	0	0	2	1	0	1	0	1	1	1	0						1	1	3	1	1	0	1
1	0	0			0	1	0	46	1	0	23	1	0	0			0	0	0	0		2	0	48	1	2	1	1	0	1	0	1	1	1	1	0	1	1	2	1	1	2	1	4	2	1	3	2	1
1	0	0	95	0	0	2	1	50	1	0	19.4	1	0	0	120	0	0	0	2	1	0	0	1	31	1	2	1	3	0	2	0	0		0	1	1	1	1	0				1	4	2	1	3	0	1
1	0	0			0	1	0	13	0	0	20.5	1	0	0	259	1	0	0	1	1	0	2	0	34	1	2	1	3	1	2	4	0		0	2	0	1	0	2	1	1	0	0		2	1	3	0	1
1	0	0			0	1	0	50	1	0	18.9	1	0	0	592	2	0	0	3	1	0	2	0	31	1	0	0	1	1	2	4	1	1	1	1	1	2	0					0		1	0	3	1	1
1	1	1	467	1	0	4	1	48	1	1	18.9	1	0	0	242	1	1	1	2	1	1	2	0	48	1	3	0	3	1	1	4	1	0	0	1	1	1	0	2	1	0	2	1	5	2	0	1	0	0
1	0	0			0	0	0	48	1	0			1	0	612	2	0	0	1	1	0	2	0	52	0	1	1	3	1	1		1	2	1	1	0	2	1	0				0		0	0	1	1	1
1	0	0			0	1	0	47	1	0	16.9	0	0	0	221	1	0	0	1	1	0	2	0	34	1	2	0	3	1	2	0	0		0	1	1	2	1	1				0		2	0	3	2	1
1	0	0			0	1	0	47	1	0	16.8	0	0	0	270	1	0	0	1	1	0	0	1	56	0	0	0	0	2	2	2	1	0	1	1	1	2	1	1				0		0	1	0	0	1
1	1	1			0	0	0	46	1	0	18.8	1	1	0	227	1	1	0	2	1	0	2	0	36	1	2	0	3	1	1	0	0		0	1	1	2	1	2	1	1	2	1	4	2	1	1	2	1
1	0	0			0	1	0	46	1	0	20.1	1	0	0			0	0	1	1	0	2	0	40	1	0	1	1	2	1	0	0		0	1	1	1	1	0				1	1	3	1	2	2	1
1	0	0			0	1	0	44	1	0	21.8	1	0	0	185	0	0	0	1	1	0	2	0	34	1	3	0	0	1	2	3	1	1	1	1	1	2	1	2	1	1	0	1	1	2	1	1	0	1
1	0	0			0	1	0	46	1	0	19.7	1	0	0	971	2	0	0	0	0	0	2	0	46	1	2	0	3	1	2	4	1	0	0	1		1	1	2	1	1	2	0		2	1	1	0	1
1	0																							35
1	0	0			0	1	0	43	1	0	21.4	1	0	0	465	1	0	0	2	1	0	2	0	36	1	2	1	3	1	1	0	0	0	0	1	0	2	0	2	1	1	0	0		2	1	1	1	1
1	0	0			0	1	0	43	1	0	19.9	1	0	0	729	2	0	0	0	0	0	2	0	45	1	0	0	0	0	2	4	1	0	0	1	0	0						1	4	3	1	1	0	1
1	0	0			0	1	0	40	1	0	17	0	0	0	772	2	1	1	0	0	0	2	0	43	1	3	0	0	1	1	0	1	0	1	1	1	1	1	2	1	1	0	1		2	0	3	0	1
1	1	1			0	1	0	42	1	0	21.5	1	0	0	408	1	0	0	0	0	0	2	0	32	1	2	0	3	1	1	4	0	0	0	1	0	1	0	2	1	1	2	0		2	0	1	0	1
1	0	0			0	0	0	42	1	0	22.1	1	1	0	387	1	0	0	1	1	0	2	0	30	1	0	1	3	1	1	2	2	2	0	2	1	2	2	0				1	3	0	0	1	0	1
1	0	0			0	1	0	41	1	0	12.9	0	0	0			0	0	0	0	0	2	0	34	1	2	0	1	1	2	4	1	0	0	1	1	1	0	2	1	1	0	0		2	0	1	1	1
1	0	0			0	1	0	40	1	0	20.2	1	0	0	519	2	0	0	0	0	0	2	0	60	0	2	1	1	1	0	3	2	1	0	1	0	1	1	2	1	1	0	0		2	1	3	1	1
1	1	1			0	0	0	40	1	0	14.7	0	1	0	601	2	2	1	12	2	0	2	0	52	0	1	0	3	1	1	2	1		0	1	0	2	1	0				1	2	0	1	0	2	1
1	1	1	504	2	0	1	0	40	1	0	19.4	1	0	0	349	1	0	1	2	1	0	2	0	39	1	0	0	1	1	2	0	1	0	0	1	1	2	0	0				1	2	0	1	0	0	1
1	0	0			0	1	0	39	1	0	18.5	1	0	0	1321	2	0	0	0	0	0	2	0	25	2	0	1	2	0	2	4	1	0	0	1	1	2	1	0				0		0	0	2	1	0
1	0	0			0	1	0	40	1	0	19.7	1	0	0	625	2	0	0	1	1	0	2	0	41	1	2	0	0	1	2	0	1	1	1	1	0	1	0	1				0		2	0	3	0	1
1	0	0			0	1	0	39	1	0	22.2	1	0	0	654	2	0	0	1	1	0	2	0	30	1	2	1	3	1	1	4	2	1	1	1	1	1	0	2	1	1	2	0		2	0	3	2	0
1	0	0			0	1	0	39	1	0	20.4	1	0	0	492	1	0	0	0	0	0	2	0	48	1	1	0	0	1	0	0	0	0	0	1	1	1	0	1				1	4	3	1	2	0	0
1	0	0			0	1	0	39	1	0	19.8	1	0	0	436	1	0	1	0	0	0	2	0	58	0	2	0	3	0	2	4	1	0	1	1	0			2	1	0	2	1	1	0	1	2	0	1
1	0	0			0	1	0	38	1	0	16.3	0	0	0	101	0	0	2	0	0	0	2	0	31	1	1	0	3	1	2	4	1	0	0	1	0	1	0	0				0		0	1	3	0	1
1	0	0			0	1	0	38	1	0	21.1	1	0	0	329	1	0	0	1	1	0	2	0	51	0	3	0	0	1	2	0	0		0	1	0	2	0	2	1	1	2	1	1	2	1	3	2	1
1	0	0			0	1	0	35	1	0	24.1	1	0	0	233	1	0	0	0	0	0	2	0	35	1	2	0	3	2	1	2	0	0	0	0	0	1	0	2	1	1	2	0		2	0	1	0	1
1	0	0			0	1	0	35	1	0	15.6	0	0	0			0	0	2	1	0	2	0	44	1	2	0	3	1	1	0	1		0	1	1	1	0	1				1	2	2	1	3	3	1
1	0	0			0	1	0	35	1	0	22.5	1	0	0	1234	2	1	0	0	0	0	2	0	43	1	3	1	2	0	2	4	1	0	0	1	0	1	1	1				1	4	2	1	1	2	0
1	0	0			0	1	0	34	1	0	18.7	1	0	0			0	0	1	1	0	2	0	26	1	2	0	0	1	2	0	2	1	1	1	0	1	1	2	1	0	2	1	4	2	1	3	0	1
1	1	1			0	1	0	35	1	0	20	1	0	0	682	2	0	0	1	1	0	2	0	30	1	3	0	0	1	1	0	0		0	1	0	2	0	2	1	1	2	1	4	2	1	1	2	1
1	0	0			0	1	0	36	1	0	12.3	0	0	0	526	2	0	1	3	1	0	2	0	50	1	3	0	0	1	2	0	0	0	0	1	0	1	1	2	1	1	0	1	4	2	1	3	1	1
1	0	0			0	1	0	33	1	0	21	1	0	0	1067	2	0	1	1	1	0	2	0	23	2	3	0	3	1	2	0	0	0	1	1	0	2	0	1				1	4	0	0	1	0	1
1	1	1			0	1	0	32	1	0	20.2	1	0	0	359	1	1	1	1	1	0	2	0	33	1	1	0	3	1	1	4	1	0	1			2	1	0				1	2	0	0	1	2	1
1	0	0			0	5	0	106	2	1	20.1	1	1	0	536	2	2	0	4	2	0	4	0	39	1	1	0	3	1	1	4	0	0	0	1	0	1	1	0				1	5	0	0	1	0	1
1	0	0			0	1	0	32	1	0	19.8	1	0	0			0	0	0	0	0	2	0	50	1	4	0	3	1	2	4	2	1	1	1	1	2	0	0				0		0	0	0	2	1
1	0	0			1	1	0	35	1	0	25.8	2	0	0	40	0	0	0	2	1	0	2	0	40	1	3	1	2	0	2	4	0		0	0	0	2	0	1				1	4	1	1	2	1	1
1	0	0			0	0	0	31	1	0	23.4	1	1	0	33	0	1	0	3	1	0	2	0	38	1	2	1	1	1	0	0	0		0	1	0	2	2	2	0	0	2	1	0	0	0	3	0	1
1	0	0			0	0	0	56	2	0	19.7	1	1	0	400	1	1	1	1	1	0	2	0	40	1	2	0	0	1	1	2	1	0	1	1	1	1	0	0				1	4	2	1	3	0	1
1	0																							33
1	0	0			0	1	0	30	1	0	21	1	0	0	84	0	0	0	0	0	0	2	0	40	1	2	1	3	0	2	4	0		0	2	0	2	1	0				0		0	1	2	0	1
1	0																							24
1	0	0			0	1	0	29	1	0	21.6	1	0	0			0	0	0	0	0	2	0	29	1	2	0	0	1	2	0	2	1	0	1	1	1	0	2	1	0	2	1	3	2	1	0	2	0
1	0																							52
1	0	0			0	1	0	27	1	0	19.1	1	0	0	322	1	0	0	0	0	0	2	0	48	1	2	0	3	0	2	0	1	0	0	1	1	1	0	1				0		2	1	2	0	0
1	0	0	742	2	0	1	0	27	1	0	18.6	1	1	0	82	0	2	2	7	2	0	3	0	31	1	3	0	0	1	1	4	0		0	1	0	1	0	0				0		1	1	2	1	0
1	0	0	742	2	0	1	0	27	1	0	22.1	1	0	0	293	1	0	0	0	0	0	2	0	71	0	2	0	3	1	1	4	0		1	1	1	1	1	2	1	1	0	1	4	2	1	3	2	1
1	0	0			0	1	0	27	1	0	24.3	1	0	0	400	1	0	0	1	1	0	2	0	34	1	3	1	3	1	2	2	1	0	0	1	0	1	1	2	1	1	1	0		2	1	3	2	1
1	0	0			0	1	0	28	1	0	19.7	1	0	0			0	0	0	0	0	2	0	36	1	3	1	3	0	0	2	0		0	0	0	1	1	2	1	1	2	0		2	1	3	0	1
1	0	0			0	1	0	26	1	0	19	1	0	0	552	2	0	0	1	1	0	2	0	25	2	0	0	0	1	2	2	1		1	1	0	2	1	0				1	1	0	1	1	2	1
1	1	1			1	1	0	26	1	0	18.6	1	0	0	231	1	2	2	4	2	0	2	0	39	1	0	1	1	1	1	4	1	0	1	1	1	2	1	0				1	2	0	0	0	0	1
1	1	1			0	0	0	25	1	0	20.2	1	1	0	728	2	2	0	3	1	0	2	0	22	2	2	1	1	0	1	0	1	1	1	1	0	1	1	2	1	1	2	1	4	2		3	2	1
1	0	0			0	1	0	25	1	0	18.3	0	0	0	477	1	0	0	0	0	0	2	0	55	0	0	0	3	1	0	4	1	0	0	1	0	1	0	0				1	4	0	1	0	1	1
1	0	0			0	1	0	25	1	0	16.1	0	0	0	511	2	0	0	1	1	0	2	0	51	0	0	1	3	0	1	0	1	0	0	1	1	0						1	0	0	0	0	2	0
1	0	0			0	0	0	24	1	0	16.2	0	1	0			0	0	1	1	0	2	0	42	1	2	1	1	1	2	0	1	0	1	1	1	1	0	2	1	0	2	1	5	2	1	1	0	1
1	0	0			0	1	0	24	1	0	22.7	1	0	0	110	0	0	0	1	1	0	2	0	52	0	0	1	3	2	1	0	1	0	0	1	0	2	2	0				0		1	1	2	0	1
1	0	0			0	1	0	23	0	0	18.4	0	0	0	676	2	0	0	1	1	0	2	0	35	1	2	0	0	1	1	0	1	1		1	1	1	0	2	1	1	0	1	3	2	1	3	0	1
1	0	0			0	0	0	53	2	0	22.5	1	1	0			0	0	1	1	0	2	0	42	1	2	0	3	2	1	0	0	0	0	1	1	1	0	1				1	3	2	1	3	0	1
1	0	0			0	1	0	22	0	0	21	1	0	0	788	2	0	0	1	1	0	2	0	34	1	0	1	3	1	2	4	1	0	1	1	1	0						1	4	3	1	1	0	0
1	0	0			0	1	0	21	0	0	21.3	1	0	0			0	1	2	1	0	2	0	31	1	2	0	0	1	1	0	1	0	1	1	1	2	1	2	1	0	0	1	3	2	1	1	0	1
1	0	0			0	1	0	20	0	0	19.8	1	0	0			0	1	0	0	0	2	0	56	0	0	0	1	1	1	4	1	0	1	0	1	2	0	0				1	1	0	0	3	0	1
1	0	0			0	1	0	8	0	0	17.4	0	0	0	210	1	0	0	1	1	0	2	0	32	1	3	0	3	1	2	0	1	0	1	1	1	1	0	2	1	1	2	0		2	1	3	0	1
1	0	0			1	0	0	19	0	0	17.6	0	1	0	130	0	0	0	1	1	0	2	0	47	1	0	1	3	1	1	2	1	0	0	1	1	2	0	0				1	3	3	0	2	1	1
1	0	0			0	1	0	19	0	0	18.8	1	0	0	277	1	0	0	0	0	0	2	0	34	1	3	0	3	1	1	4	1	0	0	2		2	1	0				1	1	0	0	1	2	1
1	1																							37
1	0	0			0	1	0	18	0	0	19	1	0	0	81	0	0	0	2	1	0	2	0	41	1	2	0	0	1	2	4	0	0	0	1	0	2	0	1				1	4	2	1	3	0	0
1	0	0			0	1	0	18	0	0	19.8	1	0	0	48	0	0	0	0	0	1	2	0	54	0	2	0	3	1	2	2	1	0		1	1	1	1	2	1	1	2	0		0	0		0	1
1	0																							27
1	0	0			1	1	0	18	0	0	17	0	0	0	403	1	0	1	1	1	0	2	0	34	1	1	0	0	0	2	0	1	0	1	1	0	1	1	1				1	2	3	0	2	0	1
1	0	0			0	1	0	17	0	0	21.3	1	0	0	824	2	1	0	0	0	0	2	0	45	1	2	0	3	1	1	0	0		1	1	0	1	0	2	1	1	2	0		0	1	3	0	1
1	0	0			0	0	0	17	0	0	18.8	1	1	0			0	0	1	1	0	2	0	32	1	4	1	3	0	1	0	0	0	1	1	1	0						1	3	0	1	1	0	1
1	0	0			0	1	0	17	0	0	19.4	1	0	0			2	0	5	2	0	2	0	25	2	2	0	3	1	2	4	2	1	1	1	1	2	1	1				1	3	0	1	0	3	1
1	0																							33
1	0	0			0	0	0	16	0	0	22.7	1	1	0	173	0	0	0	2	1	0	2	0	34	1	2	0	0	1	2	0	1	0	1	0	1	2	1	2	1	0	2	1	1	0	1	0	0	1
1	1	1			1	0	0	16	0	0	17.2	0	1	0	347	1	2	1	1	1	0	2	0	35	1	4	1	3	1	1	0	1	0	1	1	0	1	0	0				1	0	3	0	1	0	0
1	1	1			1	4	1	15	0	0	15.2	0	0	0	509	2	1	1	2	1	0	2	0	45	1	3	1	3	1	1	0	1	0	0	1	0	1	0	1				0		2	0	3	0	0
1	0	0	199	0	0	1	0	15	0	0	21.9	1	0	0	199	0	1	0	0	0	0	2	0	37	1	3	0	3	1	2	2	1	0	1	1	0	1	0	1				1	0	2	1	3	0	0
1	0	0			0	0	0	14	0	0	25.2	2	1	0	423	1	0	0	2	1	0	2	0	45	1	4	1	3	0	1	2	0	0	0	1	1	1	0					1	5	0	1	2	0	0
1	1	1			0	0	0	13	0	0	17.9	0	1	0			2	0	3	1	0	2	0	26	1	3	1	3	1	2	0	1	0	1	2	1	2	0	2	1	1	2	1	4	2	1	3	0	1
1	0	0			0	1	0	13	0	0	17.2	0	0	0			0	0	3	1	0	2	0	33	1	3	1	3	1	0	0	1	0	0	1	0	2	1	0				0		3	1	1	1	1
1	0	0			0	2	1	12	0	0	18.7	1	0	0	104	0	0	1	0	0	0	2	0	61	0	3	0	0	1	2	4	0		0	1	1	1	0	2	1	1	2	1	1	3	1	1	1	1
1	0	0			0	1	0	12	0	0	20.1	1	0	0	418	1	0	0	0	0	0	2	0	38	1	2	1	4	0	0	2	0	0	0	1	0	2	0	2	1	1	0	0		2	1	1	3	1
1	1	1			1	0	0	12	0	0	17.4	0	1	0	124	0	2	0	2	1	0	2	0	38	1	3	1	3	1	2	4	1	0	1	1	0	1	0	2	1	1	2	1	2	1	1	3	1	0
1	0	0			0	0	0	12	0	0	15.6	0	1	0	456	1	1	2	3	1	0	2	0	37	1	3	1	3	1	1	0	0	0	0	1	0	1	0	2	1	1	2	1	2	3	0	3	0	0
1	1	1			0	0	0	12	0	0	16.6	0	1	0	518	2	0	0	0	0	0	2	0	63	0	2	0	0	0	1	0	0		0	1	0	1	0	1				0		2	1	3	0	1
1	0	0			0	1	0	11	0	0	18.6	1	0	0	333	1	0	0	1	1	0	2	0	34	1	1	0	3	1	1	0	1	1	1	1	1	2	1	1				1	5	1	0	2	3	1
1	1																							53
1	1	1			0	0	0	11	0	0	23.2	1	1	0	406	1	2	0	5	2	0	2	0	25	2	0	1	1	1	2	0	0	0	1	1	1	0						1	0	3	1	1	2	0
1	0	0			0	1	0	11	0	0	25	2	1	0			1	1	3	1	0	3	0	54	0	1	0	3	0	2	4	0	0	0	1	0	0						0		0	0	0	3	1
1	0	0			0	1	0	132	2	0	19.1	1	0	0			0	0	1	1	0	2	0	59	0	3	0	0	1	0	4	1	1	1	1	0	2	0	1				1	4	2	1	3	1	1
1	0	0			0	1	0	52	2	0	24.2	1	0	0	229	1	0	0	0	0	0	2	0	35	1	2	1	3	1	2	3	1	1	1	1	1	1	0	2	1	0	2	1	3	2	1	3	0	1
1	0																							41
1	0																							41
1	1	1			0	0	0	10	0	0	21.4	1	1	0	58	0	1	1	4	2	0	2	0	43	1	3	0	0	1	2	0	1	0	1	1	1	1	0	2	1	1	2	1	4	1	1	3	1	1
1	1	1			1	0	0	10	0	0	25.5	2	1	0			0	0	2	1	0	2	0	44	1	2	1	2	0	2	4	1	0	0	1	0	2	1	2	1	0	2	0		0	1	3	3	1
1	0	0			0	1	0	9	0	0	20.3	1	0	0	368	1	0	0	0	0	0	2	0	35	1	3	1	3	0	2	4	1	0	1	1	1	2	1	2	1	1	2	1	2	2	1	3	1	1
1	0	0			0	1	0	9	0	0	21.9	1	0	0	265	1	0	1	1	1	0	2	0	28	1	2	1	3	1	2	4	0		0	2	0	1	1	1				0		2	0	3	0	1
1	0	0			0	0	0	9	0	0	21.8	1	1	0	277	1	0	0	3	1	0	2	0	32	1	0	0	0	1	2	4	0	0	0	1	1	2	0	0				1	4	1	0	2	1	0
1	0	0			0	1	0	8	0	0	21.7	1	0	0			0	0	1	1	0	3	0	39	1	2	0	0	0	2	3	1	0	1	1	0	2	1	2	0			1	2	0	1	0	2	1
1	0																							21
1	0	0			1	1	0	7	0	0	20.8	1	0	0	114	0	0	0	1	1	0	3	0	34	1	0	0	0	2	1	0	1	0	1	1	1	1	1	0				1	0	1	0	2	0	1
1	1	1			0	3	0	6	0	1	20.3	1	1	0	676	2	1	1	2	1	0	0	1	42	1	2	1	4	1	2	0	2	1	1	1	1	1	0	2	1	0	2	1	3	2	1	1	0	1
1	0	0			0	1	0	73	2	0	24.3	1	0	0			0	0	0	0	0	0	1	43	1	3	1	2	0	1	0	0	0	0	1	0	2	0	2	0	0	2	0		1	1	3	3	1
1	1	1			0	1	0	6	0	0	19.2	1	1	0			0	0	2	1	0	3	0	40	1	2	1	3	1	1	4	1	1	0	1	1	1	0	1				1	0	2	1	3	3	1
1	0	0			0	1	0	6	0	0	21.5	1	1	0	634	2	0	0	0	0	0	3	0	30	1	3	0	0	1	1	0	1	0	0	0	0	2	0	0				1	4	0	0	0	3	1
1	0	0			0	1	0	6	0	0	20.1	1	1	0	634	2	0	0	0	0	0	3	0	30	1	2	1	3	1	1	0	2	1	0	1	0	1	0	2	1	1	2	0		0	0	3	1	1
1	0	0			1	1	0	6	0	0	18.4	0	1	0	82	0	0	2	1	1	0	3	0	31	1	3	1	3	0	1	4	0	0	0	1	1	2	0	0				1	3	1	1	2	0	1
1	0	0			0	1	0	6	0	0	21.8	1	1	0	222	1	0	0	0	0	0	3	0	45	1	0	0	3	0	2	2	1	0	0	1	0	1	0	0				1	0	1	1	2	0	1
1	0																							37
1	0	0			0	1	0	40	1	0	19.9	1	0	0	564	2	0	0	1	1	0	2	0	33	1	1	0	4	0	1	4	0	0	0	1	0	1	2	0				0		3	0	1	0	1
1	0	0			0	1	0	15	0	0	23.1	1	0	0			0	1	3	1	0	2	0	31	1	3	1	3	0	0	4	1	0	0	1	1	2	0	1				1	1	2	1	3	1	1
1	0	0			1	1	0	6	0	0	17	0	1	0			0	2	3	1	0	3	0	45	1	4	0	0	1	1	3	1	0	0	2	0	2	1	0				0		0	0	1	0	1
1	0	0			0	1	0	6	0	0	18	0	1	0			0	1	2	1	0	3	0	32	1	0	0	0	1	1	4	1	0		1	1	2	1	0				0		1	0	1	2	1
1	1	1			0	0	0	20	0	0	18.2	0	1	0	267	1	0	0	2	1	1	2	0	42	1	2	1	3	0	0	0	2	1	0	1	1	2	1	1				0		2	1	3	0	1
1	0	0			1	1	0	6	0	0	20.1	1	1	0	271	1	0	0	0	0	0	3	0	30	1	2	1	3	1	1	0	1	0	1	1	1	2	1	2	1	1	2	1	1	2	1	1	2	1
1	0	0			0	1	0	6	0	0	20.4	1	1	0			0	0	0	0	0	3	0	40	1	2	1	3	1	2	4	1	0	1	1	0	1	0	2	1	1	2	1	4	2	1	3	0	0
1	0	0			0	1	0	6	0	0	20.3	1	1	0			0	0	0	0	0	3	0	28	1	3	0	3	1	1	4	2	1	0	1		2	0	0				0		0	0	0	2	1
0	0	0	389	1	0	1	0	64	2	0	23.3	1	0	0	310	1	0	1	0	0	0	2	0	43	1	1	0	0	1	1	4	0	0	1	1	0	0						1	4	0	1	1	0	1
0	0	0			0	2	1	88	2	0	17.1	0	0	0	54	0	0	1	0	0	0	0	1	57	0	4	0	3	1	1	0	1	1	1	1	0	0						0		3	1	1	0	1
0	1	1	96	0	0	4	1	64	2	1	19.1	1	0	0	271	1	1	2	1	1	0	2	0	53	0	0	0	0	1	1	0	0		0	1	0	1	0	0				0		1	0	3	0	1
0	0	0			0	1	0	38	1	0	23.1	1	0	0	270	1	0	1	0	0	0	0	1	55	0	1	0	3	2	1	0	0		0	1	1	0						1	4	0	0	1	0	1
0	0	0			0	1	0	93	2	0	22.5	1	0	0	803	2	0	1	0	0	0	2	0	54	0	1	0	3	1	1	0	0		0	1	0	0						1	4	3	0	1	0	1
0	0	0	192	0	0	1	0	28	1	0	23	1	0	0	192	0	0	1	1	1	0	2	0	40	1	1	0	3	1	1	0	1	0	0	1	1	2	1	0				0		0	0	3	3	1
0	0	0			0	1	0	25	1	0	18.6	1	0	0	739	2	0	1	1	1	0	2	0	41	1	0	1	3	1	1	0	0		0	1	0	2	1	1				1	4	3	1	1	0	1
0	0																							32
0	0	0			0	1	0	19	0	0	21.6	1	0	0	420	1	0	1	1	1	0	2	0	47	1	1	1	1	0	2	0	1	1	1	1	0	2	1	0				1	4	1	0	2	0	1
0	0	0	320	1	0	1	0	18	0	0	17.7	0	0	0	320	1	0	1	0	0	0	2	0	43	1	1	1	3	0	1	0	0		0	1	0	0						0		3	0	1	0	1
0	1	1			0	0	0	18	0	0			1	0	173	0	1	0	5	2	0	2	0	37	1	1	0	0	2	1	0	0	0	1	1	0							1	2	3	0	1	0	1
0	1	1	939	2	0	5	0	18	0	0	17.6	0	1	1	1258	2	2	1	5	2	0	4	0	15	2	0	1	1	2	1	0	0		1	1	0	0						0		3	1	1	0	1
0	0	0			0	1	0	17	0	0	20.9	1	0	0	114	0	0	1	0	0	0	2	0	28	1	0	1	3	1	1	0	1	0	0	1	0	2	1	1				0		0	0	1	3	1
0	1	1	92	0	1	4	1	13	0	1	20.6	1	0	0	77	0	1	2	1	1	0	2	0	27	1	0	0	3	0	1	0	0		0	1	1	2	1	0				1	4	3	1	1	0	1
0	0	0			0	1	0	13	0	0			0		395	1	0	1	0	0	0	2	0	37	1	3	1	1	1	1	0	0		0	1	0	1	0	2	1	1	0	0		2	0	3	0	1
0	0	0			0	1	0	52	2	0	18.3	0	0	0	836	2	0	1	1	1	0	2	0	37	1	1	0	3	1	1	0	0		0	1	0	1	1	1				1	4	3	0	1	0	1
0	0	0			0	1	0	19	0	0	20.1	1	0	0	600	2	0	0	1	1	0	2	0	26	1	3	1	4	0	2	0	0	0	0	1	0	2	1	1				1	4	2	1	3	1	1
0	1	1	150	0	1	0	0	19	0	0	17.3	0	1	0	103	0	2	2	2	1	0	2	0	29	1	0	1	1	0	1	0	1	0	0	1	0	1	1	1				1	4	3	0	1	2	1
0	1	1	178	0	0	1	0	7	0	0	21.6	1	1	0	146	0	2	2	3	1	0	3	0	35	1	3	1	3	1	1	0	0		0	1	0	2	1	1				1	4	2	0	3	1	1
0	1	1	340	1	0	1	0	9	0	0	21.1	1	0	0	740	2	2	1	3	1	0	2	0	21	2	3	1	4	1	1	0	0		0	1	0	2	1	1				1	4	2	0	3	0	1
0	0	0			0	1	0	6	0	0	16.9	0	1	0	62	0	0	1	1	1	0	3	0	34	1	3	1	3	1	1	0	0		0	1	0	2	1	1				1	4	2	0	3	1	1
0	0	0			0	1	0	20.2	0	0	20.2	1	0	0	629	2	0	0	0	0	0	2	0	31	1	0	0	3	1	1	0	1	1	1	1	0	2	1	1				0		3	0	1	1	1
0	0	0			0	1	0	6	0	0			1	0	671	2	1	0	3	1	0	3	0	38	1	3	1	1	1	1	4	0	0	0	1	0	2	0	2	1	1	0	0		2	0	3	1	1
0	1	1	21	0	0	1	0	6	0	0	19.9	1	1	0	93	0	2	2	4	2	0	3	0	29	1	3	0	3	1	1	0	0		0	1	0	2	1	1				1	4	2	1	3	1	1
[truncated: 44 more columns]
