# Supplementary material for: Virological non-suppression among adult males attending HIV care services in the fishing communities in Bulisa district, Uganda
Source: PLoS One. 2023 Oct 19;18(10):e0293057. doi: 10.1371/journal.pone.0293057 (PMC10586650; doi:10.1371/journal.pone.0293057)
Supplement: S12 File — (TXT) [file pone.0293057.s012.txt]

 import excel "D:\senteza back up\RESERACH FOLDER\MANUSCRIPT\manuscript with edits\CODED SHEET - editedd.xlsx", sheet("f1d7e523cfc94e6faaf7a566731e750") firstrow clear

. glm mostcurrentviralloaddonewithi i.Hazardoususeofalcohol i.occupation i.FACILITY   i.Agecategory i.diagnosedwithTBwithinpreviou i.frequencyofmovingfromonelandin i.Nosexualpa
> rtners i.HIVservicesnearplaceofwork, family(poisson) link(log) nolog eform cluster(FACILITY) robust

Generalized linear models                          No. of obs      =       372
Optimization     : ML                              Residual df     =       369
                                                   Scale parameter =         1
Deviance         =   230.497047                    (1/df) Deviance =  .6246532
Pearson          =  292.0403474                    (1/df) Pearson  =  .7914373

Variance function: V(u) = u                        [Poisson]
Link function    : g(u) = ln(u)                    [Log]

                                                   AIC             =  1.065852
Log pseudolikelihood = -195.2485235                BIC             = -1953.575

                                                 (Std. Err. adjusted for 4 clusters in FACILITY)
------------------------------------------------------------------------------------------------
                               |               Robust
mostcurrentviralloaddonewithin |        IRR   Std. Err.      z    P>|z|     [95% Conf. Interval]
-------------------------------+----------------------------------------------------------------
       1.Hazardoususeofalcohol |   1.323198   .1018813     3.64   0.000     1.137852    1.538737
                               |
                    occupation |
                            1  |    1.09053   .1420937     0.67   0.506     .8447494    1.407821
                            2  |   1.316858   .0885437     4.09   0.000     1.154264    1.502355
                               |
                      FACILITY |
                            1  |    .621051   .0295182   -10.02   0.000     .5658095     .681686
                            2  |   1.028108    .064658     0.44   0.659     .9088794    1.162976
                            3  |    1.20271   .0949919     2.34   0.019     1.030224    1.404074
                               |
                   Agecategory |
                            1  |   1.629349   .2933229     2.71   0.007     1.144924    2.318736
                            2  |   3.262432   1.381466     2.79   0.005     1.422666    7.481348
                               |
1.diagnosedwithTBwithinpreviou |   1.981932   .3559621     3.81   0.000     1.393831    2.818173
                               |
frequencyofmovingfromonelandin |
                            1  |   1.125462   .1406762     0.95   0.344      .880918    1.437891
                            2  |   1.272698   .1321823     2.32   0.020     1.038293    1.560024
                               |
              Nosexualpartners |
                            1  |   1.496537    .678396     0.89   0.374     .6155009    3.638699
                            2  |   1.028944   .4362956     0.07   0.946     .4481906    2.362221
                               |
  1.HIVservicesnearplaceofwork |   1.381591   .1768367     2.53   0.012     1.075053    1.775534
                         _cons |   .0815379   .0371625    -5.50   0.000      .033374    .1992099
------------------------------------------------------------------------------------------------
